# Supplementary material for: Endothelial-Protective Actions of Diethylether Extract from Gentiana kochiana and Xanthone Gentiacaulein Against Oxidized LDL-Induced Injury—In Vitro Evaluation
Source: Int J Mol Sci. 2025 Feb 5;26(3):1351. doi: 10.3390/ijms26031351 (PMC11818938; doi:10.3390/ijms26031351)
Supplement: Supplementary file 1 [file ijms-26-01351-s001.zip]

Archive with 1 entries (1 files):
- ijms-3454579-supplementary.pdf
